# Supplementary material for: Efficacy and Safety of Setmelanotide, a Melanocortin-4 Receptor Agonist, for Obese Patients: A Systematic Review and Meta-Analysis
Source: J Pers Med. 2023 Oct 4;13(10):1460. doi: 10.3390/jpm13101460 (PMC10608339; doi:10.3390/jpm13101460)
Supplement: Supplementary file 1 [file jpm-13-01460-s001.zip]

Archive with 1 entries (1 files):
- jpm-2618282-supplementary.pdf
